# Supplementary material for: Biological Sequence Representation Methods and Recent Advances: A Review
Source: Biology (Basel). 2025 Aug 27;14(9):1137. doi: 10.3390/biology14091137 (PMC12467266; doi:10.3390/biology14091137)
Supplement: Supplementary file 1 [file biology-14-01137-s001.zip]

Archive with 1 entries (1 files):
- biology-3788189-supplementary.pdf
